# Supplementary material for: Preparation of Modified Polycarboxylate by Pyrrolidone for Using as a Dispersant in Cobalt Blue Nano-Pigment Slurry
Source: Molecules. 2024 Aug 21;29(16):3940. doi: 10.3390/molecules29163940 (PMC11357071; doi:10.3390/molecules29163940)
Supplement: Supplementary file 1 [file molecules-29-03940-s001.zip]

Archive with 1 entries (1 files):
- molecules-3138056-supplementary.pdf
